# Supplementary material for: Organizational models and patient-reported outcomes for palliative care across five tertiary hospitals in Nigeria: An environmental scan
Source: PLOS Glob Public Health. 2025 Jun 4;5(6):e0004638. doi: 10.1371/journal.pgph.0004638 (PMC12136337; doi:10.1371/journal.pgph.0004638)
Supplement: S1 Data — (XLSX) [file pgph.0004638.s007.xlsx]

## Sheet: POS
pt_centre	pos_1	pos_2	pos_3	pos_4	pos_5	pos_6	pos_7
2	2	1	1	5	3	3	3
2	1	2	2	4	3	2	5
2	3	1	4	4	3	3	3
5	5	1	5	5	3	3	5
3	1	1	2	5	5	4	3
2	2	1	4	5	4	4	5
5	1	1	5	5	1	2	5
5	3	1	1	5	5	5	5
5	2	1	1	5	5	5	5
5	3	1	3	1	2	2	5
4	1	1	1	5	4	4	4
4	2	1	1	3	4	4	5
3	5	5	5	5	3	5	5
4	3	5	4	2	3	3	3
4	3	1	1	2	3	4	5
4	1	3	4	5	5	5	5
2	2	1	2	3	3	2	4
3	1	1	1	5	5	5	5
3	2	1	2	3	4	4	3
2	3	1	2	2	2	3	4
3	4	3	3	5	5	1	4
3	4	3	1	5	5	3	5
3	5	1	1	5	1	5	1
3	1	1	1	3	1	5	3
1	3	3	2	4	4	3	5
3	1	1	4	1	5	5	5
2	2	1	1	2	2	4	4
2	1	1	2	2	3	5	5
2	3	1	3	1	1	4	2
1	1	5	3	5	1	3	3
1	1	1	1	5	3	1	5
1	5	3	4	5	2	2	5
1	3	3	4	4	3	3	5
1	1	1	3	5	4	4	5
1	2	1	1	5	5	5	5
2	3	1	4	1	3	3	2
1	5	3	3	4	2	2	5
4	4	2	5	4	2	3	3
4	2	2	3	4	4	4	4
1	1	2	3	5	4	3	5
1	4	1	2	5	3	3	5
1	1	1	2	5	5	5	5
4	2	1	1	4	3	3	4
1	3	1	4	1	4	2	1
1	2	4	4	5	4	4	5
3	3	1	1	1	1	5	5
3	3	3	2	5	5	4	5
4	3	5	5	4	2	2	1
4	3	2	3	1	3	2	4
3	3	1	3	5	3	3	3
3	5	5	5	5	1	1	1
2	2	1	2	4	2	2	4
2	2	2	2	2	2	5	4
4	1	1	1	5	5	5	4
2	2	1	2	2	2	4	4
4	2	2	4	2	2	2	3
4	1	1	1	4	3	4	3
4	1	1	1	4	4	4	4
4	1	1	1	5	4	4	4
5	3	1	4	3	3	3	5
5	3	1	3	1	3	3	4
5	2	1	1	5	5	5	5
4	2	1	4	4	3	3	2
4	1	3	4	4	3	3	4
5	3	1	5	1	1	1	5
4	1	1	2	4	4	4	5
5	3	2	3	2	3	3	5
5	4	1	5	5	2	2	5
5	4	1	1	5	5	5	5
5	2	1	4	5	3	2	5
5	3	1	4	2	3	2	5
5	3	1	5	5	1	4	5
5	2	1	3	3	4	4	5
5	4	1	4	3	3	2	4
5	4	1	4	2	2	2	5
4	2	1	5	5	3	3	5
4	2	1	3	3	3	3	3
4	1	1	4	3	3	2	3
4	3	1	3	3	3	3	4
5	1	1	1	5	4	4	5
5	4	1	4	5	2	2	5
4	1	1	4	4	3	3	5
4	4	1	4	4	2	2	4
4	3	1	5	5	2	1	5
5	3	1	4	5	3	2	5
5	3	1	2	5	4	4	5
5	5	2	5	3	3	3	5
5	4	1	4	4	3	2	4
5	1	1	2	5	5	5	5
5	4	1	4	1	1	1	5
5	5	1	3	5	3	3	4
5	4	2	4	3	3	2	4
4	1	1	5	2	2	3	3
4	4	1	3	3	3	2	3
4	2	2	3	4	3	2	4
4	2	4	5	1	2	1	1
4	2	2	3	2	4	3	5
4	2	2	2	4	4	4	4
4	5	4	4	4	2	3	4
4	4	1	1	4	4	4	4
4	3	2	3	3	3	3	4
4	1	1	2	5	5	5	5
4	2	1	1	5	5	5	5
4	3	4	2	4	4	4	4
4	3	1	4	3	3	3	3
4	5	1	3	2	2	3	5
4	3	1	3	4	4	3	2
5	1	1	2	5	4	4	5
5	2	2	3	5	4	3	5
5	3	3	4	5	2	2	5
5	2	2	2	5	2	2	5
5	1	1	2	5	4	3	5
5	3	1	2	5	3	3	5
5	2	2	2	4	2	2	4
5	4	1	4	5	3	3	5
5	1	2	2	5	4	4	5
5	2	1	2	4	3	3	4
5	3	1	3	5	3	3	5
5	4	2	4	5	2	2	5
5	1	1	1	4	4	4	5
5	4	2	3	5	3	3	5
5	2	1	3	5	4	4	5
5	1	1	3	5	2	3	5
5	3	2	3	4	4	4	5
5	3	1	3	4	3	3	4
5	2	1	2	5	5	5	5
5	5	2	4	3	2	2	5
5	4	1	4	5	3	2	5
5	2	1	2	5	4	4	5
5	1	1	1	5	5	5	5
5	2	1	2	5	4	4	5
5	1	1	1	5	5	5	5

## Sheet: dictionary
variable	description
pt_centre	Centre patient received care
pos_1	Please rate your pain during the last 3 days. 1 = No pain, 5 = Worst/overwhelming pain
pos_2	Have any other symptoms (e.g. nausea, coughing or constipation) been affecting how you feel in the last 3 days? 1 = Not at all, 5 = Overwhelmingly
pos_3	Have you been feeling worried about your illness in the past 3 days? 1 = Not at all, 5 = Overwhelming worry
pos_4	Over the past 3 days, have you been able to share how you are feeling with your family or friends? 1 = Not at all, 5 = Yes, I’ve talked freely
pos_5	Over the past 3 days have you felt that life was worthwhile? 1 = Not at all, 5 = Yes, all the time
pos_6	Over the past 3 days, have you felt at peace? 1 = Not at all, 5 = Yes, all the time
pos_7	Have you had enough help and advice for your family to plan for the future? 1 = Not at all, 5 = As much as wanted
