# Supplementary material for: Organizational models and patient-reported outcomes for palliative care across five tertiary hospitals in Nigeria: An environmental scan
Source: PLOS Glob Public Health. 2025 Jun 4;5(6):e0004638. doi: 10.1371/journal.pgph.0004638 (PMC12136337; doi:10.1371/journal.pgph.0004638)
Supplement: S2 Data — (XLSX) [file pgph.0004638.s008.xlsx]

## Sheet: POS
pt_centre	pos_8	pos_9	pos_10
2	5	5	4
2	5	5	3
5	2	1	3
5	5	5	3
5	5	5	5
5	3	3	4
5	2	3	4
3	4	3	1
2	5	5	1
3	2	5	5
2	3	5	3
3	5	5	1
3	2	3	2
2	5	5	5
3	5	5	4
3	5	5	4
1	4	5	1
3	5	4	1
2	4	5	3
1	3	5	4
1	5	3	4
1	5	5	1
2	5	5	2
2	5	5	2
1	5	5	4
1	5	5	1
1	5	4	4
2	3	4	4
4	5	3	5
1	4	2	4
2	5	5	3
1	5	5	2
1	5	5	2
1	1	5	1
1	4	5	1
4	4	3	3
1	5	5	3
2	2	5	2
1	5	5	2
3	5	3	5
3	1	3	5
1	4	3	3
3	3	5	2
3	5	5	2
3	5	5	3
4	4	4	4
3	5	5	5
3	3	3	5
2	5	4	1
2	5	5	1
4	4	4	1
4	4	4	1
5	3	4	2
5	4	4	3
5	3	5	2
4	5	4	4
4	4	3	3
5	3	2	5
4	5	4	3
5	3	3	4
5	5	5	1
5	5	5	1
5	5	5	3
5	5	4	3
5	5	3	3
5	4	4	4
5	4	4	5
5	5	3	5
5	5	5	2
5	4	3	5
4	5	3	5
4	4	2	4
4	2	2	4
4	4	2	3
4	5	5	1
4	5	4	2
5	5	3	4
5	5	4	3
5	5	4	5
5	5	5	3
5	5	4	3
5	5	3	5
5	5	4	3
5	5	3	4
4	4	5	1
4	4	5	3
4	4	3	4
4	4	4	4
4	5	4	3
4	4	3	4
4	5	4	4
4	3	3	4
5	5	4	3
5	5	4	2
5	5	4	4
4	5	3	4
4	3	2	4
5	5	3	5
4	5	5	5
4	5	4	5
5	5	4	1
4	5	5	2
4	1	3	5
5	5	4	3
4	5	5	4
4	3	5	4
5	5	4	2
5	5	4	2
4	5	3	3
4	4	3	5
4	4	4	3
4	2	3	4
4	2	3	5
4	5	4	2
5	5	4	3
5	5	4	3
5	5	4	2
5	5	4	2
5	5	4	1
4	4	4	4
4	5	3	4
4	4	4	2
4	3	3	3
5	5	4	3
5	5	3	2
5	5	2	4
5	5	4	3
5	5	4	3
5	5	4	2
5	3	2	5
5	5	4	2
5	5	5	1
5	5	5	1
5	5	4	2
5	5	5	1
4	1	2	2

## Sheet: dictionary
variable	description
pt_centre	Centre patient received care
pos_8	How much information have you and your family been given regarding the care you are receiving at this centre? 1 = None, 5 = As much as wanted
pos_9	How confident does the family feel caring for the patient? 1 = Not at all, 5 = Very confident
pos_10	Has the family been feeling worried about the patient over the last 3 days? 1 = Not at all, 5 = Severely worried
